# Supplementary material for: Identification of QTLs and Key Genes Enhancing Lodging Resistance in Soybean Through Chemical and Physical Trait Analysis
Source: Plants (Basel). 2024 Dec 11;13(24):3470. doi: 10.3390/plants13243470 (PMC11728735; doi:10.3390/plants13243470)
Supplement: Supplementary file 1 [file plants-13-03470-s001.zip]

Archive with 1 entries (1 files):
- plants-3323690-supplementary.pdf
